# Supplementary material for: GaN JBS Diode Device Performance Prediction Method Based on Neural Network
Source: Micromachines (Basel). 2023 Jan 12;14(1):188. doi: 10.3390/mi14010188 (PMC9860762; doi:10.3390/mi14010188)
Supplement: Supplementary file 1 [file micromachines-14-00188-s001.zip]

Archive with 3 entries (3 files):
- Datasets .pdf
- Predicted results.pdf
- Sim_GaN JBS.pdf
